# Supplementary material for: Salt and osmotic stress can improve the editing efficiency of CRISPR/Cas9-mediated genome editing system in potato
Source: PeerJ. 2023 Jul 31;11:e15771. doi: 10.7717/peerj.15771 (PMC10399558; doi:10.7717/peerj.15771)
Supplement: Supplemental Information 3 [file peerj-11-15771-s003.zip]

Archive with 4 entries (3 files):
- Figure 2 raw_data/
- Figure 2 raw_data/1.png
- Figure 2 raw_data/2.png
- Figure 2 raw_data/3.png
