# Supplementary material for: Salt and osmotic stress can improve the editing efficiency of CRISPR/Cas9-mediated genome editing system in potato
Source: PeerJ. 2023 Jul 31;11:e15771. doi: 10.7717/peerj.15771 (PMC10399558; doi:10.7717/peerj.15771)
Supplement: Supplemental Information 6 [file peerj-11-15771-s006.xlsx]

## Sheet: Sheet1
Treatments (mM)	Total mutation number	i1~2		r1		d1~d20		d21-d50		d51-250
		Number	Ratio（%）	Number	Ratio（%）	Number	Ratio（%）	Number	Ratio（%）	Number	Ratio（%）
C	92	14	15.2174			53	57.6087	13	14.1304	12	13.0435
N10	72	14	19.4444			47	65.2778	4	5.55556	7	9.72222
N20	56	6	10.7143	3	5.35714	34	60.7143	10	17.8571	3	5.35714
N30	58	12	20.6897			32	55.1724	10	17.2414	4	6.89655
N50	33	6	18.1818			24	72.7273	1	3.0303	2	6.06061
M50	75	16	21.3333			38	50.6667	16	21.3333	5	6.66667
M100	63	6	9.52381			42	66.6667	11	17.4603	4	6.34921
M150	49	13	26.5306			21	42.8571	7	14.2857	8	16.3265
M200	14	1	7.14286			8	57.1429	3	21.4286	2	14.2857
